# Supplementary material for: DFT Study on Fused N-Heteroaromatic Frameworks: Stability, Aromaticity, and Energetic Insights from Five-Membered Fused Six-Membered N-Heteroaromatic Skeletons
Source: Molecules. 2025 Feb 27;30(5):1101. doi: 10.3390/molecules30051101 (PMC11901481; doi:10.3390/molecules30051101)
Supplement: Supplementary file 1 [file molecules-30-01101-s001.zip]

Archive with 1 entries (1 files):
- molecules-3476166-supplementary.pdf
